# Supplementary material for: The Effect of the Particle Size Reduction on the Biorelevant Solubility and Dissolution of Poorly Soluble Drugs with Different Acid-Base Character
Source: Pharmaceutics. 2023 Jan 13;15(1):278. doi: 10.3390/pharmaceutics15010278 (PMC9865396; doi:10.3390/pharmaceutics15010278)
Supplement: Supplementary file 1 [file pharmaceutics-15-00278-s001.zip]

Archive with 1 entries (1 files):
- pharmaceutics-1990667-supplementary.pdf
